# Supplementary material for: Identification of an Intermediate Step in Foamy Virus Fusion
Source: Viruses. 2020 Dec 21;12(12):1472. doi: 10.3390/v12121472 (PMC7766700; doi:10.3390/v12121472)
Supplement: Supplementary file 1 [file viruses-12-01472-s001.zip]

Archive with 4 entries (3 files):
- Supplementary Material/
- Supplementary Material/MovieS1.mov
- Supplementary Material/MovieS2.mov
- Supplementary Material/Supplementary Material 201019.pdf
